# Supplementary material for: Effects of C-Terminal Lys-Arg Residue of AapA1 Protein on Toxicity and Structural Mechanism
Source: Toxins (Basel). 2023 Sep 2;15(9):542. doi: 10.3390/toxins15090542 (PMC10537873; doi:10.3390/toxins15090542)
Supplement: Supplementary file 1 [file toxins-15-00542-s001.zip]

Archive with 1 entries (1 files):
- toxins-2564962-supplementary.pdf
